# Supplementary material for: A New Strategy for Nucleic Acid Delivery and Protein Expression Using Biocompatible Nanohydrogels of Predefined Sizes
Source: Pharmaceutics. 2023 Mar 16;15(3):961. doi: 10.3390/pharmaceutics15030961 (PMC10058534; doi:10.3390/pharmaceutics15030961)
Supplement: Supplementary file 1 [file pharmaceutics-15-00961-s001.zip]

Archive with 1 entries (1 files):
- pharmaceutics-2185681-supplementary.pdf
